# Supplementary material for: Wild inside: Urban wild boar select natural, not anthropogenic food resources
Source: PLoS One. 2017 Apr 12;12(4):e0175127. doi: 10.1371/journal.pone.0175127 (PMC5389637; doi:10.1371/journal.pone.0175127)
Supplement: S9 Table — A general description of each stomach content is included, as well as presence (1) and absence (0) of specific items. (TXT) [file pone.0175127.s012.txt]

ID	FOA	Beschreibung	Magenkategorie	Mais	Eicheln	Engerlinge	Wuermer/Insekten	Tierreste	grobe Fasern	feine Fasern	Schilf	Wurzeln	Erde	Steine	Bltter	Nadeln	Apfel	Obst	Brot	Wurst/Kse	Plastik	Sonstiges
B-B-12	Grunewald	Engerlinge, Eicheln	Eichel-Engerling	0	1	1	0	0	0	0	0	0	0	0	0	0	0	0	0	0	0	0
B-B-13	Grunewald	Eicheln, Engerlinge	Eichel-Engerling	0	1	1	0	0	0	0	0	0	0	0	0	0	0	0	0	0	0	0
B-B-14	Grunewald	Eicheln, Engerlinge	Eichel-Engerling	0	1	1	0	0	0	0	0	0	0	0	0	0	0	0	0	0	0	0
B-B-15	Grunewald	Eicheln (viele), Engerlinge	Eichel-Engerling	0	1	1	0	0	0	0	0	0	0	0	0	0	0	0	0	0	0	0
B-B-26	Grunewald	Viele Eicheln, viele Engerlinge	Eichel-Engerling	0	1	1	0	0	0	0	0	0	0	0	0	0	0	0	0	0	0	0
BB-BB-6	Grunewald	Eicheln, Engerlinge mittelviele, Kiefernadeln	Eichel-Engerling	0	1	1	0	0	0	0	0	0	0	0	0	1	0	0	0	0	0	0
B-K-33	Koepenick	Eicheln, Wrmer/Larven, sehr erdig	Eichel-Engerling	0	1	0	1	0	0	0	0	0	1	0	0	0	0	0	0	0	0	0
B-PA-25	Pankow	Eicheln,grne Raupe,Kfer,wenig Fasern	Eichel-Engerling	0	1	0	1	0	0	1	0	0	0	0	0	0	0	0	0	0	0	0
B-PA-48	Pankow	Eicheln: viel, Engerlinge: wenig, Fasern: minimal	Eichel-Engerling	0	1	1	0	0	0	1	0	0	0	0	0	0	0	0	0	0	0	0
B-K-28	Koepenick	Eichelbrei,Apfelstcke,Kfer,grne Raupen (Ethanol)	Eichel-Engerling	0	1	0	1	0	0	0	0	0	0	0	0	0	1	0	0	0	0	0
B-PA-19	Pankow	Eicheln,wenig feine Fasern,Regenwurm	Eichel-Engerling	0	1	0	1	0	0	1	0	0	0	0	0	0	0	0	0	0	0	0
B-PA-26	Pankow	Eicheln,wenig Fasern,Regenwurm	Eichel-Engerling	0	1	0	1	0	0	1	0	0	0	0	0	0	0	0	0	0	0	0
B-K-39	Koepenick	Fasern (fein bis grob),Eicheln,wenig Mais,kleine Larven	Eichel-Faser	1	1	0	1	0	0	1	0	0	0	0	0	0	0	0	0	0	0	0
BB-BB-1	Grunewald	Eicheln: viel 50%, Fasern: sehr hell 50%, strohartig, evtl. Schilf, Reste einer Plastiktte	Eichel-Faser	0	1	0	0	0	1	0	0	0	0	0	0	0	0	0	0	0	1	0
BB-BB-13	Gruenaue	Eicheln: viel, Fasern: wenig	Eichel-Faser	0	1	0	0	0	0	1	0	0	0	0	0	0	0	0	0	0	0	0
BB-BB-15	Gruenaue	Eicheln: viel, Fasern: wenig	Eichel-Faser	0	1	0	0	0	0	1	0	0	0	0	0	0	0	0	0	0	0	0
BB-BB-16	Gruenaue	Eicheln: viel, Fasern: wenig, Engerlinge: wenig	Eichel-Faser	0	1	1	0	0	0	1	0	0	0	0	0	0	0	0	0	0	0	0
BB-BB-17	Gruenaue	Eicheln: 70%, Fasern: 30%, grobkrniger, viele Eichelschalen	Eichel-Faser	0	1	0	0	0	0	1	0	0	0	0	0	0	0	0	0	0	0	0
BB-BB-18	Gruenaue	Eicheln: viel, Fasern: wenig	Eichel-Faser	0	1	0	0	0	0	1	0	0	0	0	0	0	0	0	0	0	0	0
BB-BB-19	Gruenaue	Eicheln:70%, Fasern: 30%, grobkrniger, viel Eichelschalen	Eichel-Faser	0	1	0	0	0	0	1	0	0	0	0	0	0	0	0	0	0	0	0
BB-BB-2	Grunewald	Eicheln: viel, Fasern: wenig	Eichel-Faser	0	1	0	0	0	0	1	0	0	0	0	0	0	0	0	0	0	0	0
BB-BB-21	Gruenaue	Eicheln: viel, Fasern: viel, Bltter: viel, Engerlinge: wenig	Eichel-Faser	0	1	1	0	0	0	1	0	0	0	0	1	0	0	0	0	0	0	0
BB-BB-3	Grunewald	Eicheln: viel, Fasern: wenig, grobkrnig, viel Schalen	Eichel-Faser	0	1	0	0	0	0	1	0	0	0	0	0	0	0	0	0	0	0	0
BB-BB-4	Grunewald	Eicheln: viel, Fasern: wenig, Kiefernadeln: wenig	Eichel-Faser	0	1	0	0	0	0	1	0	0	0	0	0	1	0	0	0	0	0	0
BB-BB-5	Grunewald	Fasern: 50%, Eicheln: 50%	Eichel-Faser	0	1	0	0	0	0	1	0	0	0	0	0	0	0	0	0	0	0	0
BB-BB-7	Grunewald	Eicheln, wenige Fasern	Eichel-Faser	0	1	0	0	0	0	1	0	0	0	0	0	0	0	0	0	0	0	0
BB-BB-8	Grunewald	Eicheln: viel, Fasern: wenig	Eichel-Faser	0	1	0	0	0	0	1	0	0	0	0	0	0	0	0	0	0	0	0
BB-BE-1	Belzig	Eicheln, feine bis mittlere Fasern, sehr erdig (Kompost?),kleine Holzstcke, wenig Mais	Eichel-Faser	1	1	0	0	0	0	1	0	0	1	0	0	0	0	0	0	0	0	1
BB-BE-3	Belzig	Eicheln, feine Fasern	Eichel-Faser	0	1	0	0	0	0	1	0	0	0	0	0	0	0	0	0	0	0	0
BB-BE-4	Lehnin	Eicheln, mittlere bis grobe Fasern, wenig Mais	Eichel-Faser	1	1	0	0	0	1	0	0	0	0	0	0	0	0	0	0	0	0	0
BB-BE-7	Gruenaue	Eicheln, wenig Fasern, Kfer	Eichel-Faser	0	1	0	1	0	0	1	0	0	0	0	0	0	0	0	0	0	0	0
BB-BE-8	Gruenaue	Eicheln, Bltter, wenig Fasern	Eichel-Faser	0	1	0	0	0	0	1	0	0	0	0	1	0	0	0	0	0	0	0
BB-BE-9	LF Gruenaue	Eicheln, Fasern, erdig	Eichel-Faser	0	1	0	0	0	0	1	0	0	1	0	0	0	0	0	0	0	0	0
BB-BE-10	Gruenaue	Eicheln, wenig Fasern und Mais, kleines Holstck (5cm)	Eichel-Faser	1	1	0	0	0	0	1	0	0	0	0	0	0	0	0	0	0	0	1
BB-BE-11	Gruenaue	Eicheln, Mais, Fasern, Bltter	Eichel-Faser	1	1	0	0	0	0	1	0	0	0	0	1	0	0	0	0	0	0	0
BB-BE-12	Gruenaue	Eicheln, feine bis mittlere Fasern, Bltter	Eichel-Faser	0	1	0	0	0	0	1	0	0	0	0	1	0	0	0	0	0	0	0
BB-BE-13	Gruenaue	Eicheln, wenig Fasern, erdig, eine Made	Eichel-Faser	0	1	0	1	0	0	1	0	0	1	0	0	0	0	0	0	0	0	0
BB-BE-14	Gruenaue	Eicheln, feine Fasern, Kferlarven (Ethanol)	Eichel-Faser	0	1	0	1	0	0	1	0	0	0	0	0	0	0	0	0	0	0	0
BB-BE-15	n.a.	Eicheln, feine bis mittlere Fasern, Nadelbltter	Eichel-Faser	0	1	0	0	0	0	1	0	0	0	0	0	1	0	0	0	0	0	0
BB-BE-17	n.a.	Eicheln, weiáe Wurzeln, Fasern, Mais	Eichel-Faser	1	1	0	0	0	0	1	0	1	0	0	0	0	0	0	0	0	0	0
BB-BE-18	n.a.	Eicheln, feine bis grobe Fasern, wenig Mais, Wurzeln	Eichel-Faser	1	1	0	0	0	1	1	0	1	0	0	0	0	0	0	0	0	0	0
BB-BE-20	n.a.	Eicheln, wenig Mais, viele Wurzeln, grobe Fasern	Eichel-Faser	1	1	0	0	0	1	0	0	1	0	0	0	0	0	0	0	0	0	0
BB-BE-21	Bundesforst	Eicheln, wenig Fasern, Wrmer, wssrig	Eichel-Faser	0	1	0	1	0	0	1	0	0	0	0	0	0	0	0	0	0	0	0
BB-BE-22	Bundesforst	Eicheln, Fasern, Wurm (Ethanolprobe), erdig	Eichel-Faser	0	1	0	1	0	0	1	0	0	1	0	0	0	0	0	0	0	0	0
BB-BE-25	Gruenaue	Eicheln,Fasern (fein bis grob),wenig Mais,Maulwurf/Nager? (in Ethanol),erdig	Eichel-Faser	1	1	0	0	1	1	1	0	0	1	0	0	0	0	0	0	0	0	0
BB-BE-26	Gruenaue	Eicheln,wenig Fasern,stark erdig	Eichel-Faser	0	1	0	0	0	0	1	0	0	1	0	0	0	0	0	0	0	0	0
BB-BE-27	Gruenaue	Eicheln,Fasern (fein bis grob)	Eichel-Faser	0	1	0	0	0	0	1	0	0	0	0	0	0	0	0	0	0	0	0
BB-BE-28	Gruenaue	Eicheln,Fasern (fein bis mittel),Schneckenhaus,sehr erdig	Eichel-Faser	0	1	0	1	0	0	1	0	0	1	0	0	0	0	0	0	0	0	0
BB-BE-29	Gruenaue	Eicheln,feine Fasern,Blattreste	Eichel-Faser	0	1	0	0	0	0	1	0	0	0	0	1	0	0	0	0	0	0	0
BB-BE-30	Gruenaue	Eicheln,Fasern(mittel bis grob),Kferreste,erdig	Eichel-Faser	0	1	0	1	0	1	0	0	0	1	0	0	0	0	0	0	0	0	0
BB-BE-31	Gruenaue	Eicheln,wenig Fasern	Eichel-Faser	0	1	0	0	0	0	1	0	0	0	0	0	0	0	0	0	0	0	0
BB-BE-34	Barnim	Eicheln, wenig feine Fasern	Eichel-Faser	0	1	0	0	0	0	1	0	0	0	0	0	0	0	0	0	0	0	0
BB-BE-39	n.a.	Eicheln, wenig Fasern, erdig und flssig	Eichel-Faser	0	1	0	0	0	0	1	0	0	1	0	0	0	0	0	0	0	0	0
BB-BE-40	Gruenaue	Eicheln: 50%, Fasern: 50%, sehr flssig	Eichel-Faser	0	1	0	0	0	0	1	0	0	0	0	0	0	0	0	0	0	0	0
BB-BE-41	Gruenaue	Eicheln: viel, Fasern: wenig	Eichel-Faser	0	1	0	0	0	0	1	0	0	0	0	0	0	0	0	0	0	0	0
n.a.	n.a.	Eicheln: viel, Faser: viel	Eichel-Faser	0	1	0	0	0	0	1	0	0	0	0	0	0	0	0	0	0	0	0
n.a.	n.a.	Eicheln: viel, Fasern: wenig	Eichel-Faser	0	1	0	0	0	0	1	0	0	0	0	0	0	0	0	0	0	0	0
BB-LU-20	Luebben	Eicheln, wenig Fasern	Eichel-Faser	0	1	0	0	0	0	1	0	0	0	0	0	0	0	0	0	0	0	0
B-GW-01	Grunewald	Eicheln, Fasern (fein bis mittel), erdig	Eichel-Faser	0	1	0	0	0	0	1	0	0	1	0	0	0	0	0	0	0	0	0
B-GW-02	Grunewald	Eicheln, heuartige Fasern, grne Raupe, Regenwurm	Eichel-Faser	0	1	0	1	0	0	1	0	0	0	0	0	0	0	0	0	0	0	0
B-GW-03	Grunewald	Eicheln, heuartige Fasern, Nacktschnecke	Eichel-Faser	0	1	0	1	0	0	1	0	0	0	0	0	0	0	0	0	0	0	0
B-GW-05	Grunewald	Eicheln,wenig grobe Fasern,erdig	Eichel-Faser	0	1	0	0	0	1	0	0	0	1	0	0	0	0	0	0	0	0	0
B-GW-06	Grunewald	Eicheln, wenig Fasern, Eichenblatt, erdig	Eichel-Faser	0	1	0	0	0	0	1	0	0	1	0	1	0	0	0	0	0	0	0
B-GW-07	Grunewald	Eicheln, grobe Fasern, Puppe eines Falters	Eichel-Faser	0	1	0	1	0	1	0	0	0	0	0	0	0	0	0	0	0	0	0
B-GW-08	Grunewald	Eicheln, feine Fasern, Fellreste (Maus?)	Eichel-Faser	0	1	0	0	1	0	1	0	0	0	0	0	0	0	0	0	0	0	0
B-GW-11	Grunewald	Eicheln, feine bis mittlere Fasern, wenig Mais, erdig	Eichel-Faser	1	1	0	0	0	0	1	0	0	1	0	0	0	0	0	0	0	0	0
B-GW-12	Grunewald	Eicheln, Fasern	Eichel-Faser	0	1	0	0	0	0	1	0	0	0	0	0	0	0	0	0	0	0	0
B-GW-17	Grunewald	24g Fett am Magen,Eicheln,feine Fasern,kleines Plastikstck,erdig,wenig Mais	Eichel-Faser	1	1	0	0	0	0	1	0	0	1	0	0	0	0	0	0	0	1	0
B-GW-18	Grunewald	feine Fasern, Eicheln, Kferlarve	Eichel-Faser	0	1	0	1	0	0	1	0	0	0	0	0	0	0	0	0	0	0	0
B-GW-19	Grunewald	19 g Fett am Magen, Eichelbrei,Feine bis mittlere Fasern,Regenwurm	Eichel-Faser	0	1	0	1	0	0	1	0	0	0	0	0	0	0	0	0	0	0	1
B-GW-20	Grunewald	Hoher Anteil Eicheln,wenig Fasern,Fellreste (Herkunft unbekannt)	Eichel-Faser	0	1	0	0	1	0	1	0	0	0	0	0	0	0	0	0	0	0	0
B-GW-24	Grunewald	Eicheln, kaum Fasern, wenig Mais, Regenwrmer, erdig	Eichel-Faser	1	1	0	1	0	0	1	0	0	1	0	0	0	0	0	0	0	0	0
B-GW-27	Grunewald	Eicheln, feine Fasern, wenig Mais, Organteile (Aufbruch?)	Eichel-Faser	1	1	0	0	0	0	1	0	0	0	0	0	0	0	0	0	0	0	1
B-GW-28	Grunewald	Homogener Brei aus Eicheln und Fasern, grobe Fasern	Eichel-Faser	0	1	0	0	0	1	1	0	0	0	0	0	0	0	0	0	0	0	0
B-GW-29	Grunewald	Eicheln, wenig Fasern, Wurzeln, erdig	Eichel-Faser	0	1	0	0	0	0	1	0	1	1	0	0	0	0	0	0	0	0	0
B-GW-30	Grunewald	Eicheln, wenig Fasern, stark erdig, kleine steine	Eichel-Faser	0	1	0	0	0	0	1	0	0	1	1	0	0	0	0	0	0	0	0
B-GW-33	Grunewald	Eicheln, Fasern (fein bis grob), wenig Mais	Eichel-Faser	1	1	0	0	0	0	1	0	0	0	0	0	0	0	0	0	0	0	0
B-GW-34	Grunewald	Eicheln, Fasern (mitel bis grob), erdig	Eichel-Faser	0	1	0	0	0	1	0	0	0	1	0	0	0	0	0	0	0	0	0
B-GW-35	Grunewald	Eicheln, grobe Fasern, erdig	Eichel-Faser	0	1	0	0	0	1	0	0	0	1	0	0	0	0	0	0	0	0	0
B-GW-38	Grunewald	Eicheln, Fasern (fein bis mittel)	Eichel-Faser	0	1	0	0	0	0	1	0	0	0	0	0	0	0	0	0	0	0	0
B-GW-39	Grunewald	Eicheln, Fasern (fein bis mittel)	Eichel-Faser	0	1	0	0	0	0	1	0	0	0	0	0	0	0	0	0	0	0	0
B-GW-40	Grunewald	Eicheln, Fasern (mittel bis grob), erdig	Eichel-Faser	0	1	0	0	0	1	0	0	0	1	0	0	0	0	0	0	0	0	0
B-GW-42	Grunewald	Eicheln, Fasern (mitel bis grob)	Eichel-Faser	0	1	0	0	0	1	0	0	0	0	0	0	0	0	0	0	0	0	0
B-GW-43	Grunewald	Eicheln, Fasern, erdig	Eichel-Faser	0	1	0	0	0	0	1	0	0	1	0	0	0	0	0	0	0	0	0
B-GW-44	Grunewald	Eicheln, mittlere Fasern	Eichel-Faser	0	1	0	0	0	0	1	0	0	0	0	0	0	0	0	0	0	0	0
B-GW-45	Grunewald	Eicheln, Fasern (fein bis mittel), erdig	Eichel-Faser	0	1	0	0	0	0	1	0	0	1	0	0	0	0	0	0	0	0	0
B-GW-46	Grunewald	Eicheln, feine Fasern	Eichel-Faser	0	1	0	0	0	0	1	0	0	0	0	0	0	0	0	0	0	0	0
B-GW-48	Stadt	Eicheln, feine Fasern	Eichel-Faser	0	1	0	0	0	0	1	0	0	0	0	0	0	0	0	0	0	0	0
B-GW-49	Stadt	Eicheln, Fasern, Blattreste	Eichel-Faser	0	1	0	0	0	0	1	0	0	0	0	1	0	0	0	0	0	0	0
B-GW-52	Stadt	viele Eicheln, wenige Fasern	Eichel-Faser	0	1	0	0	0	0	1	0	0	0	0	0	0	0	0	0	0	0	0
B-K-07	Koepenick	105 g Fett am Magen,Fasern,Mais,Eicheln,sehr flssig	Eichel-Faser	1	1	0	0	0	0	1	0	0	0	0	0	0	0	0	0	0	0	1
B-K-11	Koepenick	viele Eicheln und Fasern,Stroh	Eichel-Faser	0	1	0	0	0	1	1	0	0	0	0	0	0	0	0	0	0	0	0
B-K-13	Koepenick	Eicheln,wenig Fasern,erdig	Eichel-Faser	0	1	0	0	0	0	1	0	0	1	0	0	0	0	0	0	0	0	0
B-K-16	Koepenick	Eicheln,wenig Fasern und Wurzeln	Eichel-Faser	0	1	0	0	0	0	1	0	1	0	0	0	0	0	0	0	0	0	0
B-K-18	Koepenick	Viele Fasern,Eicheln	Eichel-Faser	0	1	0	0	0	0	1	0	0	0	0	0	0	0	0	0	0	0	0
B-K-29	Koepenick	Eicheln, feine Fasern, Kfer, wenig Mais	Eichel-Faser	1	1	0	1	0	0	1	0	0	0	0	0	0	0	0	0	0	0	0
B-K-41	Koepenick	Fasern (fein bis grob),Eicheln,wenig Mais,Regenwurm,Wurzeln	Eichel-Faser	1	1	0	1	0	1	1	0	1	0	0	0	0	0	0	0	0	0	0
B-K-42	Koepenick	Fasern (fein bis mittel),wenig Eicheln,wenig Mais,Regenwurm	Eichel-Faser	1	1	0	1	0	0	1	0	0	0	0	0	0	0	0	0	0	0	0
B-K-43	Koepenick	Fasern (fein bis grob),Eicheln,wssrig	Eichel-Faser	0	1	0	0	0	1	1	0	0	0	0	0	0	0	0	0	0	0	0
B-K-47	Koepenick	Eicheln, Fasern (fein bis grob), wenig Mais, Made (in Ethanol)	Eichel-Faser	1	1	0	1	0	1	1	0	0	0	0	0	0	0	0	0	0	0	0
B-K-48	Koepenick	Eicheln, Fasern (fein bis mittel)	Eichel-Faser	0	1	0	0	0	0	1	0	0	0	0	0	0	0	0	0	0	0	0
B-K-50	Koepenick	Eicheln, Fasern (fein bis grob), wenig Mais, Maden/Wrmer (siehe K-47)	Eichel-Faser	1	1	0	1	0	1	1	0	0	0	0	0	0	0	0	0	0	0	0
B-K-52	Koepenick	Fasern (fein bis grob), Eicheln, Mais	Eichel-Faser	1	1	0	0	0	1	1	0	0	0	0	0	0	0	0	0	0	0	0
B-K-54	Koepenick	feine Fasern, Eicheln, Regenwurm	Eichel-Faser	0	1	0	1	0	0	1	0	0	0	0	0	0	0	0	0	0	0	0
B-K-56	Koepenick	Eicheln, Fasern (fein bis grob), Wurzeln, Kastanie	Eichel-Faser	0	1	0	0	0	1	1	0	1	0	0	0	0	0	0	0	0	0	1
B-PA-17	Pankow	Eicheln, Fasern (fein bis mittel),Kfer	Eichel-Faser	0	1	0	1	0	0	1	0	0	0	0	0	0	0	0	0	0	0	0
B-PA-22	Pankow	Eicheln, Fasern (fein bis mittel)	Eichel-Faser	0	1	0	0	0	0	1	0	0	0	0	0	0	0	0	0	0	0	0
B-PA-23	Pankow	Eicheln,hoher Fasernanteil (fein bis mittel)	Eichel-Faser	0	1	0	0	0	0	1	0	0	0	0	0	0	0	0	0	0	0	0
B-PA-24	Pankow	Eicheln,hoher Fasernanteil (fein bis grob)	Eichel-Faser	0	1	0	0	0	1	1	0	0	0	0	0	0	0	0	0	0	0	0
B-PA-60	Pankow	Mischung aus Eicheln, Schilf, Fasern	Eichel-Faser	0	1	0	0	0	0	1	1	0	0	0	0	0	0	0	0	0	0	0
B-TE-19	Koepenick	Eicheln, Mais, Fasern	Eichel-Faser	1	1	0	0	0	0	1	0	0	0	0	0	0	0	0	0	0	0	0
B-TE-2	Koepenick	Eicheln, geringer Anteil von Fasern	Eichel-Faser	0	1	0	0	0	0	1	0	0	0	0	0	0	0	0	0	0	0	0
B-TE-20	Koepenick	Eicheln, wenige Fasern	Eichel-Faser	0	1	0	0	0	0	1	0	0	0	0	0	0	0	0	0	0	0	0
B-TE-7	Grunewald	Eicheln: viel, grob, Fasern: wenig, viel Fettgewebe, Verdickungen uáere Magenwand	Eichel-Faser	0	1	0	0	0	0	1	0	0	0	0	0	0	0	0	0	0	0	0
B-TE-9	Koepenick	Hoher Faseranteil, Eicheln	Eichel-Faser	0	1	0	0	0	0	1	0	0	0	0	0	0	0	0	0	0	0	0
B-K-09	Koepenick	25% Mais,viele feine Faser,grasartig,Eicheln	Eichel-Faser	1	1	0	0	0	0	1	0	0	0	0	0	0	0	0	0	0	0	0
B-K-15	Koepenick	Fasern (fein bis grob),Eicheln,ledrige Haut (in Ethanol) -> Fisch oder Echse?	Eichel-Faser	0	1	0	0	1	1	1	0	0	0	0	0	0	0	0	0	0	0	0
B-K-34	Koepenick	feine Fasern, Eicheln, Plastikstck	Eichel-Faser	0	1	0	0	0	0	1	0	0	0	0	0	0	0	0	0	0	1	0
B-B-36a	Grunewald	Eicheln	Eicheln	0	1	0	0	0	0	0	0	0	0	0	0	0	0	0	0	0	0	0
B-B-37a	Grunewald	Eicheln	Eicheln	0	1	0	0	0	0	0	0	0	0	0	0	0	0	0	0	0	0	0
B-B-38	Grunewald	Eicheln	Eicheln	0	1	0	0	0	0	0	0	0	0	0	0	0	0	0	0	0	0	0
BB-BA-02	Bernau	Eicheln,Mais,kaum Inhalt	Eicheln	1	1	0	0	0	0	0	0	0	0	0	0	0	0	0	0	0	0	0
BB-BB-14	Gruenaue	Eicheln	Eicheln	0	1	0	0	0	0	0	0	0	0	0	0	0	0	0	0	0	0	0
BB-BE-19	n.a.	Eicheln,fast keine Fasern	Eicheln	0	1	0	0	0	0	1	0	0	0	0	0	0	0	0	0	0	0	0
BB-BE-24	Bundesforst	Eicheln (sehr grob gekaut)	Eicheln	0	1	0	0	0	0	0	0	0	0	0	0	0	0	0	0	0	0	0
B-GW-04	Grunewald	Eicheln,kaum Inhalt,keine Siebprobe	Eicheln	0	1	0	0	0	0	0	0	0	0	0	0	0	0	0	0	0	0	0
B-GW-16	Grunewald	hauptschlich Echeln,feines braunes Pflanzenmaterial,Nadeln v. Nadelbaum,Regenwurm	Eicheln	0	1	0	1	0	0	1	0	0	0	0	0	1	0	0	0	0	0	1
B-GW-21	Grunewald	Fast nur Eicheln, wenig grobe Fasern	Eicheln	0	1	0	0	0	1	0	0	0	0	0	0	0	0	0	0	0	0	0
B-GW-37	Grunewald	Eicheln, wenig Mais, wenig Fasern	Eicheln	1	1	0	0	0	0	1	0	0	0	0	0	0	0	0	0	0	0	0
B-GW-41	Grunewald	nur Eicheln	Eicheln	0	1	0	0	0	0	0	0	0	0	0	0	0	0	0	0	0	0	0
B-GW-54	Grunewald	Eicheln	Eicheln	0	1	0	0	0	0	0	0	0	0	0	0	0	0	0	0	0	0	0
B-K-26	Koepenick	34g Fett am Magen,Eichelbrei (80%),Maisbrei (20%),geringer Anteil Fasern,Kfer	Eicheln	1	1	0	1	0	0	1	0	0	0	0	0	0	0	0	0	0	0	0
B-K-27	Koepenick	Eichelbrei,Obstbrei (pfel),wenig Mais,wenig Fasern	Eicheln	1	1	0	0	0	0	1	0	0	0	0	0	0	1	0	0	0	0	0
B-PA-21	Pankow	Eicheln, kaum Fasern	Eicheln	0	1	0	0	0	0	1	0	0	0	0	0	0	0	0	0	0	0	0
B-PA-27	Pankow	Eicheln,wenig Fasern,glibbrige Stckchen (in Ethanol)	Eicheln	0	1	0	0	0	0	1	0	0	0	0	0	0	0	0	0	0	0	1
B-PA-28	Pankow	Eicheln,wenig Fasern,Gewebestcke (in Ethanol),sehr wssrig	Eicheln	0	1	0	0	1	0	1	0	0	0	0	0	0	0	0	0	0	0	0
B-PA-30	Pankow	Eicheln,Mais,wenig Fasern	Eicheln	1	1	0	0	0	0	1	0	0	0	0	0	0	0	0	0	0	0	0
B-PA-38	Pankow	viele Eicheln, wenige Fasern	Eicheln	0	1	0	0	0	0	1	0	0	0	0	0	0	0	0	0	0	0	0
B-PA-59	Pankow	hauptstzlich Eicheln, wenige Fasern	Eicheln	0	1	0	0	0	0	1	0	0	0	0	0	0	0	0	0	0	0	0
B-PA-64	Pankow	Hauptbestandteil: Eicheln, wenige Fasern	Eicheln	0	1	0	0	0	0	1	0	0	0	0	0	0	0	0	0	0	0	0
B-TE-11	Koepenick	Eicheln	Eicheln	0	1	0	0	0	0	0	0	0	0	0	0	0	0	0	0	0	0	0
B-TE-12	Grunewald	hauptstzlich Eicheln	Eicheln	0	1	0	0	0	0	0	0	0	0	0	0	0	0	0	0	0	0	0
B-TE-13	Grunewald	viele Eicheln, wenige Fasern, viel Fettgewebe	Eicheln	0	1	0	0	0	0	1	0	0	0	0	0	0	0	0	0	0	0	0
B-TE-16	Koepenick	Viele Eicheln, wenige heuartige Fasern, ganz wenig Mais, Bucheckern	Eicheln	1	1	0	0	0	1	0	0	0	0	0	0	0	0	0	0	0	0	1
B-PA-06	Pankow	Eicheln,Mais,wenig Fasern,Schneckengehuse	Eicheln	1	1	0	1	0	0	1	0	0	0	0	0	0	0	0	0	0	0	0
BB-BA-03	Bernau	Fasern (mittel bis grob), Mais, Beerenfrchte, Eicheln	Fasern	1	1	0	0	0	1	0	0	0	0	0	0	0	0	0	0	0	0	1
BB-BA-05	Bernau	Fasern (fein bis mittel), Mais, wenig Eicheln	Fasern	1	1	0	0	0	0	1	0	0	0	0	0	0	0	0	0	0	0	0
BB-BA-06	Bernau	Fasern (fein bis mittel),wenig Eicheln,wenig Mais	Fasern	1	1	0	0	0	0	1	0	0	0	0	0	0	0	0	0	0	0	0
BB-BA-07	Bernau	Fasern (fein bis mittel), wenig Eicheln und Mais,Samen,Schnecken	Fasern	1	1	0	1	0	0	1	0	0	0	0	0	0	0	0	0	0	0	1
BB-BB-10	Grunewald	Fasern: lang, viel, grob, Eicheln: wenig	Fasern	0	1	0	0	0	0	1	0	0	0	0	0	0	0	0	0	0	0	0
BB-BB-20	Gruenaue	Fasern: viel, Eicheln: sehr wenig	Fasern	0	1	0	0	0	0	1	0	0	0	0	0	0	0	0	0	0	0	0
BB-BB-9	Grunewald	hauptstzlich Fasern, Eichelschalen. Wenige Engerlinge	Fasern	0	1	1	0	0	0	1	0	0	0	0	0	0	0	0	0	0	0	0
BB-BE-5	Belzig	Grobe Fasern, wenig Eicheln	Fasern	0	1	0	0	0	1	0	0	0	0	0	0	0	0	0	0	0	0	0
BB-BE-35	Barnim	Fasern (fein bis grob),wenig Mais	Fasern	1	1	0	0	0	1	1	0	0	0	0	0	0	0	0	0	0	0	0
BB-SB-11	Stadtforst	Sehr Faserhaltig, wenig Schilf	Fasern	0	0	0	0	0	0	1	1	0	0	0	0	0	0	0	0	0	0	0
BB-SB-12	Stadtforst	Fasern	Fasern	0	0	0	0	0	0	1	0	0	0	0	0	0	0	0	0	0	0	0
B-GW-55	Grunewald	Fasern	Fasern	0	0	0	0	0	0	1	0	0	0	0	0	0	0	0	0	0	0	0
B-K-01	Koepenick	30g Fett am Magen,feine Fasern,Mais	Fasern	1	0	0	0	0	0	1	0	0	0	0	0	0	0	0	0	0	0	0
B-K-02	Koepenick	61g Fett am Magen,Pflanzenfasern,wenig Eicheln,wssrig	Fasern	0	1	0	0	0	0	1	0	0	0	0	0	0	0	0	0	0	0	0
B-K-10	Koepenick	sehr flssig,viele Fasern	Fasern	0	0	0	0	0	0	1	0	0	0	0	0	0	0	0	0	0	0	0
B-K-14	Koepenick	Fasern (fein bis mittel),Wurzeln,Eicheln,Mais	Fasern	1	1	0	0	0	0	1	0	1	0	0	0	0	0	0	0	0	0	0
B-K-20	Koepenick	hoher Faseranteil,grobe Fasern strohartig,braun-erdig,1 Wurm (Ethanol)	Fasern	0	0	0	1	0	1	1	0	0	1	0	0	0	0	0	0	0	0	0
B-K-22	Koepenick	feine bis grobe Fasern, Mais, Apfelstcke	Fasern	1	0	0	0	0	1	1	0	0	0	0	0	0	1	0	0	0	0	0
B-K-23	Koepenick	feine bis grobe Fasern,Mais, Inhalt sehr blutig (Loch im Magen)	Fasern	1	0	0	0	0	1	1	0	0	0	0	0	0	0	0	0	0	0	1
B-K-24	Koepenick	sehr grobe Fasern,Blatt,weiáe Wurzeln	Fasern	0	0	0	0	0	1	0	0	1	0	0	1	0	0	0	0	0	0	0
B-K-25	Koepenick	Hoher Faseranteil,Eicheln,2 Insektenlarven (in Ethanol)	Fasern	0	1	0	1	0	0	1	0	0	0	0	0	0	0	0	0	0	0	1
B-K-35	Koepenick	Fasern (fein bis grob), Wurzeln, wenig Eicheln, Kfer	Fasern	0	1	0	1	0	1	1	0	1	0	0	0	0	0	0	0	0	0	0
B-K-44	Koepenick	Fasern (fein bis grob),wenig Eicheln,wenig Mais,Regenwurm	Fasern	1	1	0	1	0	1	1	0	0	0	0	0	0	0	0	0	0	0	0
B-K-45	Koepenick	Fasern (fein bis grob),Wurzeln	Fasern	0	0	0	0	0	1	1	0	1	0	0	0	0	0	0	0	0	0	0
B-PA-09	Pankow	Grobe Pflanzenfasern,grobe Blattstcke	Fasern	0	0	0	0	0	1	0	0	0	0	0	1	0	0	0	0	0	0	0
B-PA-10	Koepenick	16g Fett am Magen,feine bis sehr grobe Fasern,wenig Mais,viel Wasser	Fasern	1	0	0	0	0	1	1	0	0	0	0	0	0	0	0	0	0	0	0
B-PA-11	Pankow	53 g Fett am Magen,Sehr faserhaltig,viele Wurzeln,dicke weiáe Rhren (Ethanolprobe),feine Faser (heuartig),metallischer Gegenstand	Fasern	0	0	0	0	0	1	1	0	1	0	0	0	0	0	0	0	0	0	0
B-PA-12	Pankow	Grobe Fasern,weiáe Wurzeln,Bindfaden,Schnecke? (Ethanol)	Fasern	0	0	0	1	0	1	0	0	1	0	0	0	0	0	0	0	0	0	1
B-PA-14	Pankow	Hauptschlich feine Fasern (heuartig),z.T. Wurzeln	Fasern	0	0	0	0	0	0	1	0	1	0	0	0	0	0	0	0	0	0	0
B-PA-15	Pankow	Hoher Faseranteil,weiáe Wurzeln (in Ethanol)	Fasern	0	0	0	0	0	0	1	0	1	0	0	0	0	0	0	0	0	0	0
B-PA-16	Pankow	Fast ausschlieálich Fasern (Stroh?)	Fasern	0	0	0	0	0	1	0	0	0	0	0	0	0	0	0	0	0	0	0
B-PA-61	Pankow	hauptstzlich Fasern (strohartig), wenige Eicheln	Fasern	0	1	0	0	0	1	0	0	0	0	0	0	0	0	0	0	0	0	0
B-PA-62	Pankow	Schilf, Fasern	Schilf	0	0	0	0	0	1	0	1	0	0	0	0	0	0	0	0	0	0	0
B-PA-63	Pankow	Pflanzenfasern, Schilf	Schilf	0	0	0	0	0	1	0	1	0	0	0	0	0	0	0	0	0	0	0
B-SJ-1	Stadt	Pflanzenfasern, Bltter	Fasern	0	0	0	0	0	0	1	0	0	0	0	1	0	0	0	0	0	0	0
B-TE-15	Koepenick	Fasern, Bltter, Ausbruch (Organreste), wenige Eicheln	Fasern	0	1	0	0	0	0	1	0	0	0	0	1	0	0	0	0	0	0	1
B-PA-01	Pankow	Mittlere bis feine Fasern, wenig Eicheln, wenig Mais	Fasern	1	1	0	0	0	0	1	0	0	0	0	0	0	0	0	0	0	0	0
B-B-48	Koepenick	Mais (viel), wenig Fasern	Mais	1	0	0	0	0	0	0	1	0	0	0	0	0	0	0	0	0	0	0
BB-BA-04	Bernau	Mais (ganze Pflanze,Futtermais,nicht von Kirrung!)	Mais	1	0	0	0	0	0	0	0	0	0	0	0	0	0	0	0	0	0	0
BB-BA-08	Bernau	Mais, Fasern (fein bis mittel)	Mais	1	0	0	0	0	0	1	0	0	0	0	0	0	0	0	0	0	0	0
BB-BB-82	Barnim	Mais, Fasern	Mais	1	0	0	0	0	0	1	0	0	0	0	0	0	0	0	0	0	0	0
BB-BE-33	Barnim	nur Mais, recht flssig	Mais	1	0	0	0	0	0	0	0	0	0	0	0	0	0	0	0	0	0	0
BB-BE-36	Barnim	Mais, wenig Eicheln, grobe Fasern	Mais	1	1	0	0	0	1	0	0	0	0	0	0	0	0	0	0	0	0	0
BB-BE-38	n.a.	Mais, wenig Eicheln, grobe Fasern	Mais	1	1	0	0	0	1	0	0	0	0	0	0	0	0	0	0	0	0	0
n.a.	n.a.	Mais, Holz, Fasern	Mais	1	0	0	0	0	0	1	0	0	0	0	0	0	0	0	0	0	0	1
B-GW-22	Grunewald	Magen ausgesplt,Inhalt sehr homogen,>50% Maisanteil,Rest hellgrau (Eicheln?),geringer Anteil Eichelschalen,2 bersichtsfotos und 1 Makro	Mais	1	1	0	0	0	0	0	0	0	0	0	0	0	0	0	0	0	0	0
B-GW-36	Grunewald	Mais, wenig Fasern, viel Flssigkeit	Mais	1	0	0	0	0	0	1	0	0	0	0	0	0	0	0	0	0	0	0
B-GW-51	Stadt	Mais: wenig, Eicheln: viel, Fasern: wenig	Mais	1	1	0	0	0	0	1	0	0	0	0	0	0	0	0	0	0	0	0
B-K-03	Koepenick	Maisbrei,feine Fasern,erdig	Mais	1	0	0	0	0	0	1	0	0	1	0	0	0	0	0	0	0	0	0
B-K-04	Koepenick	Hauptschlich Mais,feines Pflanzenmaterial,feine Holzfasern	Mais	1	0	0	0	0	0	1	0	0	0	0	0	0	0	0	0	0	0	1
B-K-37	Koepenick	Mais,viel Flssigkeit,wenig Fasern	Mais	1	0	0	0	0	0	1	0	0	0	0	0	0	0	0	0	0	0	0
B-K-38	Koepenick	Mais, Fasern	Mais	1	0	0	0	0	0	1	0	0	0	0	0	0	0	0	0	0	0	0
B-K-51	Koepenick	Mais, Fasern (grob bis fein), Kfer	Mais	1	0	0	1	0	1	1	0	0	0	0	0	0	0	0	0	0	0	0
B-PA-02	Pankow	Fast nur Mais, wenig Eicheln, wenig Fasern	Mais	1	1	0	0	0	0	1	0	0	0	0	0	0	0	0	0	0	0	0
B-PA-03	Pankow	Mais, Eicheln, kleine Vogelfeder	Mais	1	1	0	0	1	0	0	0	0	0	0	0	0	0	0	0	0	0	0
B-PA-04	Pankow	Fast nur Mais, Erde	Mais	1	0	0	0	0	0	0	0	0	1	0	0	0	0	0	0	0	0	0
B-PA-08	Pankow	hauptschlich Mais,wenig Fasern,sehr fein	Mais	1	0	0	0	0	1	0	0	0	0	0	0	0	0	0	0	0	0	0
B-TE-21	Koepenick	Mais, Eicheln	Mais	1	1	0	0	0	0	0	0	0	0	0	0	0	0	0	0	0	0	0
IZW1	Grunewald	Mais, Eicheln	Mais	1	1	0	0	0	0	0	0	0	0	0	0	0	0	0	0	0	0	0
IZW9	Grunewald	Mais, Eicheln	Mais	1	1	0	0	0	0	0	0	0	0	0	0	0	0	0	0	0	0	0
B-K-08	Koepenick	wenig Fasern,hauptschlich Mais,Eicheln,Krbiskern	Mais	1	1	0	0	0	0	1	0	0	0	0	0	0	0	0	0	0	0	1
BB-BE-16	n.a.	Weiáes Pflanzenmaterial (Wurzeln?), Fasern, Eicheln, Mais	Mix	1	1	0	0	0	0	1	0	1	0	0	0	0	0	0	0	0	0	0
BB-SB-13	Stadtforst	Mais, Wurzeln, Eicheln, Fasern, Groáe Pflanzenteile	Mix	1	1	0	0	0	0	1	0	1	0	0	0	0	0	0	0	0	0	1
BB-SB-9	Stadtforst	Fasern, Mais	Mix	1	0	0	0	0	0	1	0	0	0	0	0	0	0	0	0	0	0	0
B-GW-14	Grunewald	Eicheln, Regenwurm, kleine ste, Plastikfolie	Mix	0	1	0	1	0	0	0	0	0	0	0	0	0	0	0	0	0	1	1
B-GW-15	Grunewald	Mais,Eicheln,wenig Pflanzenfasern,Stck Plastikfolie,kleine ste,wssrig	Mix	1	1	0	0	0	0	1	0	0	0	0	0	0	0	0	0	0	1	1
B-GW-23	Grunewald	wenig Fasern,kaum Grobes,wenig Eichelstcke,viel sehr feiner Mais,Farbe:hellbraun	Mix	1	1	0	0	0	1	1	0	0	0	0	0	0	0	0	0	0	0	0
B-GW-26.1	Grunewald	Eichelschalen, Kiefernadeln, reste eines toten Vogel ?	Mix	0	1	0	0	1	0	0	0	0	0	0	0	1	0	0	0	0	0	0
B-GW-31	Grunewald	fast nur Flssigkeit,wenig Eicheln	Mix	0	1	0	0	0	0	0	0	0	0	0	0	0	0	0	0	0	0	0
B-K-05	Koepenick	Grobe Fasern, Apfelstcke, wenig Mais, Stck eines Vogels	Mix	1	0	0	0	1	1	0	0	0	0	0	0	0	1	0	0	0	0	0
B-K-06	Koepenick	Grobe Fasern,viele dicke weiáe Wurzeln,einige Eicheln	Mix	0	1	0	0	0	1	0	0	1	0	0	0	0	0	0	0	0	0	0
B-K-12	Koepenick	wenig Fasern,einige Eicheln und Mais,Salami,Kse,Paprika,andere Gemsereste,Apfelkerne,Brot,Leinsamen,flssig	Mix	1	1	0	0	0	0	1	0	0	0	0	0	0	1	0	1	1	0	1
B-K-17	Koepenick	Erde,feine Wurzeln,kleine Eichelschalen,Blattrest	Mix	0	1	0	0	0	0	0	0	1	1	0	1	0	0	0	0	0	0	0
B-K-19	Koepenick	2xRgenwurm,wenige Eicheln,Wurzeln,sehr faserig	Mix	0	1	0	1	0	0	1	0	1	0	0	0	0	0	0	0	0	0	0
B-K-21	Koepenick	Eicheln,Mais,Gurke,Brtchen (mit Frischkse?),Fasern (heuartig),Reste Kfer,Wurm (Ethanol)	Mix	1	1	0	1	0	0	1	0	0	0	0	0	0	0	0	1	0	0	1
B-K-30	Koepenick	Mais, Eicheln, Regenwrmer, Apfel, undef. Organteil (Ethanol), erdig	Mix	1	1	0	1	0	0	0	0	0	1	0	0	0	1	0	0	0	0	1
B-K-31	Koepenick	Apfelreste,Eicheln,Fasern(fein bis gron),erdig	Mix	0	1	0	0	0	1	1	0	0	1	0	0	0	1	0	0	0	0	0
B-K-32	Koepenick	Apfelreste,Eicheln,erdig	Mix	0	1	0	0	0	0	0	0	0	1	0	0	0	1	0	0	0	0	0
B-K-36	Koepenick	Mais, Eicheln, Fasern (fein bis mittel), Wurm (in Ethanol)	Mix	1	1	0	1	0	0	1	0	0	0	0	0	0	0	0	0	0	0	0
B-K-40	Koepenick	Mais,Fisch (von Kirrung?),Fasern	Mix	0	1	0	0	1	0	1	0	0	0	0	0	0	0	0	0	0	0	0
B-K-46	Koepenick	Eicheln, wenig Mais, Apfelreste, grobe Fasern, erdig	Mix	1	1	0	0	0	1	0	0	0	1	0	0	0	1	0	0	0	0	0
B-K-53	Koepenick	Mais, Fasern (fein bis mittel), Getreidekrner, Regenwurm	Mix	1	0	0	1	0	0	1	0	0	0	0	0	0	0	0	0	0	0	1
B-K-55	Koepenick	fast nur Flssigkeit/Schleim,einzelne grobe Fasern (Stroh),keine Siebprobe!	Mix	0	0	0	0	0	1	0	0	0	0	0	0	0	0	0	0	0	0	0
B-K-57	Koepenick	Fasern (fein bis grob), Mais	Mix	1	0	0	0	0	1	1	0	0	0	0	0	0	0	0	0	0	0	0
B-K-58	Koepenick	Fasern (fein bis grob), Brotreste, Apfelstcke	Mix	0	0	0	0	0	1	1	0	0	0	0	0	0	1	0	1	0	0	0
B-K-59	Koepenick	Fasern (fein bis grob), wenig Eicheln, Brotreste, Senfsaat (?)	Mix	0	1	0	0	0	1	1	0	0	0	0	0	0	0	0	1	0	0	1
B-K-61	Koepenick	Mais, Fasern (fein bis grob), Eicheln	Mix	1	1	0	0	0	1	1	0	0	0	0	0	0	0	0	0	0	0	0
B-K-62	Koepenick	feine Fasern, Mais	Mix	1	0	0	0	0	0	1	0	0	0	0	0	0	0	0	0	0	0	0
B-K-63	Koepenick	Fasern (fein bis grob), Mais	Mix	1	0	0	0	0	1	1	0	0	0	0	0	0	0	0	0	0	0	0
B-PA-05	Koepenick	79g Fett am Magen,Apfel,Mais,grobe Fasern,grulicher Brei	Mix	1	0	0	0	0	1	0	0	0	0	0	0	0	1	0	0	0	0	0
B-PA-07	Koepenick	Getreidereste,grobes bis sehr grobes Pflanzenmaterial,wenig Mais,Ethanolprobe (Kartenpflanze?,Nussschale?)	Mix	1	0	0	0	0	1	0	0	0	0	0	0	0	0	0	0	0	0	1
B-PA-13	Pankow	Apfel,sehr feine Fasern,sehr strenger Kotgeruch	Mix	0	0	0	0	0	1	0	0	0	0	0	0	0	1	0	0	0	0	0
B-PA-32	Pankow	kein fester Mageninhalt, nur gelblich/orange Flssigkeit	Mix	0	0	0	0	0	0	0	0	0	0	0	0	0	0	0	0	0	0	1
B-PA-42	Pankow	Apfelreste,Mais,Fasern (fein bis grob)	Mix	1	0	0	0	0	1	1	0	0	0	0	0	0	1	0	0	0	0	0
B-PA-43	Pankow	Mais,Eicheln,Fasern (fein bis grob)	Mix	1	1	0	0	0	1	1	0	0	0	0	0	0	0	0	0	0	0	0
B-PA-44	Pankow	Apfelstcke,Fasern (fein bis grob)	Mix	0	0	0	0	0	1	1	0	0	0	0	0	0	1	0	0	0	0	0
B-TE-01	Tegel	Mittlere bis feine Fasern, Bltter, wenig Mais,viel Flssigkeit, Loch im Magen	Mix	1	0	0	0	0	0	1	0	0	0	0	1	0	0	0	0	0	0	0
B-TE-17	Koepenick	Mais, Fasern, wenige Eicheln, Engerlinge, Hlsenfrchte, Schilf	Mix	1	1	1	0	0	0	1	1	0	0	0	0	0	0	0	0	0	0	1
B-B-41	Pankow	Schilf, Fasern, Wurzeln	Schilf	0	0	0	0	0	0	1	1	1	0	0	0	0	0	0	0	0	0	0
B-B-47	Koepenick	Schilf, Fasern	Schilf	0	0	0	0	0	1	0	1	0	0	0	0	0	0	0	0	0	0	0
BB-BB-22	Bundesforst	Schilf, Fasern	Schilf	0	0	0	0	0	0	1	1	0	0	0	0	0	0	0	0	0	0	0
B-SJ-Vet	Berlin	Fasern: schilfartig, viel	Schilf	0	0	0	0	0	1	0	1	0	0	0	0	0	0	0	0	0	0	0
