# Supplementary material for: Wild inside: Urban wild boar select natural, not anthropogenic food resources
Source: PLoS One. 2017 Apr 12;12(4):e0175127. doi: 10.1371/journal.pone.0175127 (PMC5389637; doi:10.1371/journal.pone.0175127)
Supplement: S10 Table — (TXT) [file pone.0175127.s013.txt]

BOAR_ID	Percent_agriculture	Percent_desiduous	Percent_coniferous	Percent_greenland	percent_houses	Sealing	Human_density	MONTH	FOA	MK_neu	MOF	Fat	Energy	Starch	Protein	Fibre	AIA	Origin
1	0	33.82	65.35	0.79	0	0	17.7	1	Barnim	Maize	2.67	6.4	17.59	362.4	14.53	2.41	9.59	rural
2	61.41	7.58	31.01	0	0	0	1.3	1	Barnim	Maize	2.54	3.89	18.08	555.18	10.7	1.62	4.23	rural
3	0.24	38.19	59.22	0.79	0	1.32	4.7	1	Barnim	Fiber	2.09	1.9	11.45	259.3	9.96	2.91	40.68	rural
4	29.74	22.85	30.82	0	0	16.12	8.45	1	Barnim	Acorn_Fiber	2.44	19.45	22.84	249.69	16.55	5.66	16.76	rural
5	0	1.56	0	76.32	19.7	0	17.7	1	Pankow	Fiber	3.59	0.7	13.95	31	20.22	14.04	28.04	rural
6	0	94.7	0	0	0	0	4.7	1	Pankow	Mix	2.7	1.3	13.97	17.72	25.89	8.28	32.19	rural
7	2.3	3.04	0	67.84	26.73	0	8.8	1	Pankow	Fiber	4.86	1.7	19.56	36.9	20.25	29.66	2.24	rural
8	2.92	29.06	6.98	6.7	6.67	0	8.8	1	Pankow	Mix	2.12	5.1	15.47	18.8	19.95	9.5	23.77	rural
9	0.33	0.88	0	72.59	24.55	0.04	4	1	Pankow	Fiber	3.19	1.2	15.64	85.1	21.1	11.49	18.13	rural
10	6.26	2.73	0	67.57	23.34	0.09	2.9	1	Pankow	Fiber	4.04	1	13.32	37.6	16.99	14.38	27.24	rural
11	0	75.18	0	17.4	0	1.4	3	1	Pankow	Fiber	2.55	2.4	17.11	51.4	24.22	14.97	14.1	rural
12	0	93.45	0	0	0.22	7.17	5.3	1	Pankow	Mix	2.28	4.9	18.02	433.7	11.16	2.16	8.96	rural
13	53.42	29.5	0	16.43	0.21	27.95	4	1	Pankow	Acorn	2.83	19.4	22.95	217.74	18.24	7.33	1.81	rural
14	6.52	27.14	66.34	0	0	0.52	19.66	2	Barnim	Fiber	2.84	6.7	18.64	211.7	21.49	7.37	6.94	rural
15	0	9.2	2.66	44.28	38.61	0	0.9	2	Koepenick	Acorn_Fiber	2.89	7.5	20.41	340.6	15.02	7.52	2.34	rural
16	61.11	1.99	0	11.93	11.22	0	1.3	2	Koepenick	Acorn_Fiber	2.69	10.7	20.57	309.7	13.5	11.45	1.9	rural
17	11.63	21.76	24.84	29.76	0	0.1	1.5	2	Koepenick	Acorn_Fiber	2.74	3.8	18.9	364.4	15.63	8.05	2.35	rural
18	3.84	61.36	3.94	21.34	0.23	2.42	14.39	3	Koepenick	Mix	2.27	7.9	19.22	302	14.04	9.22	7.12	rural
19	0.53	41.14	57.18	1.11	0	0.42	5.78	4	Barnim	Fiber	4.24	3.2	17.6	460.4	10	2.36	8.92	rural
20	59.95	14.78	21.53	0	0	0	4	5	Barnim	Fiber	2.45	5.8	18.15	240.8	17.46	6.84	9.86	rural
21	12.88	25.86	59.95	0.6	0	0	8.8	8	Barnim	Maize	2.38	5.3	17.9	358.57	18.28	3.39	10.76	rural
22	20.17	20.33	56.81	0	0	0	1.3	8	Barnim	Fiber	1.95	3.7	18.92	319.2	15.44	9.12	4.03	rural
23	53.52	12.75	33.73	0	0	9.14	19	8	Barnim	Maize	3.2	5.8	19.31	484.4	12.25	3.47	2.71	rural
24	34.72	21.61	39.55	0	0	0	0.9	9	Barnim	Maize	1.88	6.2	18.11	391.6	10.59	5.34	10.5	rural
25	71.05	0.56	0	8	4.87	0	4.7	10	Koepenick	Acorn	3.45	10.13	20.68	166.3	11.32	9	1.21	rural
26	0	87.7	6.47	3.45	0	0	6.35	11	Belzig	Acorn_Fiber	2.85	6.4	19.87	377.4	15.89	5.85	2	rural
27	3.97	65.92	10.87	9.22	0.36	0.03	8.25	11	Belzig	Acorn_Fiber	3.29	16	20.57	216.9	13.1	7.98	10.48	rural
28	0.65	72.63	9.88	5.62	0	0.77	4.7	11	Belzig	Fiber	3.55	6.07	19.39	241.52	16.63	11.23	1.23	rural
29	14.98	76.31	4.31	1.15	0	1.01	8.2	11	Gruenaue	Acorn_Fiber	3.12	4.68	17.16	381.92	12.43	5.37	7.19	rural
30	0	32.12	1.39	7.37	0	1.76	7.03	11	Gruenaue	Acorn_Fiber	2.77	5.01	18.35	351.4	14.06	5.61	4.37	rural
31	0	87.47	4.79	3.94	0	10.97	4.2	11	Gruenaue	Acorn	4.57	5.41	19.48	489.36	10.01	6.59	6.74	rural
32	0	42.08	57.92	0	0	0	8.2	11	Gruenaue	Acorn_Fiber	2.59	5	16.7	310	14.43	3.7	16.96	rural
33	0	49.01	50.99	0	0	0	1.3	11	Gruenaue	Acorn_Fiber	2.53	7.18	17.45	305.92	13.48	5.96	28.91	rural
34	0	16.44	36.77	0	41.54	0	1.3	11	Gruenaue	Acorn_Fiber	2.64	6.47	18.74	392.66	13.08	4.33	25.49	rural
35	0	41.53	55.64	0	0	0	8.2	11	Gruenaue	Acorn_Fiber	2.98	6.36	19.29	420.57	13.22	5.2	6.68	rural
36	1.36	51.6	15.48	3.18	6.48	0	1.3	11	Gruenaue	Acorn_Fiber	2.25	7.35	17.24	357.6	10.88	6.55	0.98	rural
37	2.82	38.29	0	5.64	17.16	0	4.2	11	Gruenaue	Acorn_Fiber	2.85	4.12	14.65	262.77	11.81	6.18	14.89	rural
38	0	37.13	28.56	14.7	19.41	11.92	4.2	11	Gruenaue	Acorn_Fiber	2.8	4.01	14.86	245.85	12.63	6.15	13.19	rural
39	20.83	24.75	7.2	17.97	8.17	0.2	4.7	11	Lehnin	Acorn_Fiber	3.11	17.88	22.18	264.47	11.99	9.95	0.75	rural
40	2.07	4.18	0	68.26	25.12	0	2.83	11	Pankow	Mix	3.87	1.7	19.23	247.33	11.53	18.24	0.53	rural
41	0.97	3.96	0	71.38	22.92	1.75	11.62	11	Pankow	Mix	3.16	1.8	17.09	195.43	23.46	8.58	1.27	rural
42	0	38.77	26.85	0	8.12	0	4.2	11	Stadtforst	Fiber	4.07	4.2	20.48	48.19	23.6	19.14	7.75	rural
43	1.16	12.33	66.32	13.01	0.87	0	0.9	11	Stadtforst	Mix	3.55	7.7	19.98	77.2	18.29	25.62	10.74	rural
44	0	12.51	87.28	0	0	2.09	2.38	11	Stadtforst	Mix	2.81	9.5	19.76	71.93	17.21	29.5	13.34	rural
45	0	0.35	97.44	0	2.21	6.77	4.7	11	Stadtforst	Mix	2.5	1.6	16.06	30.15	25.6	13.75	21.6	rural
46	0	59.1	27.14	1.47	1.82	0	2.9	11	Stadtforst	Fiber	3.84	5.6	23.23	1.55	46.37	14.77	2.66	rural
47	13.47	27.29	34.41	11.41	0.34	0	12.52	12	Barnim	Mix	3.52	2.2	9.87	63.1	11.9	8.85	52.76	rural
48	27.74	21.37	49.28	0	0	3.67	0.7	12	Barnim	Maize	2.05	2	15.89	439.5	10.36	0.47	16.75	rural
49	0	36.82	5.06	4.72	0	0	4.7	12	Gruenaue	Mix	2.28	7.6	21.53	12.49	35.01	12.3	5.82	rural
50	0	52.91	44.32	0	0	0	9.24	12	Gruenaue	Acorn_Fiber	3.24	4.5	18.51	314.9	13.53	7.73	8.5	rural
51	0	14.05	35.74	0	49.46	0	8.8	12	Gruenaue	Acorn_Fiber	3.14	5.3	18.79	336.9	13.81	6.7	7.86	rural
52	0	64.36	29.37	0	0	0	8.8	12	Gruenaue	Acorn_Fiber	2.78	16.4	21.34	237.72	15.05	6.37	7.83	rural
53	0	3.84	3.57	92.39	0	0	4.7	12	Gruenaue	Acorn_Fiber	3.05	17.05	22.11	183.26	13.51	10.75	2.76	rural
54	0	54.92	10.19	1.41	0.08	0	4.7	12	Gruenaue	Acorn_Fiber	2.89	26.6	24.57	129.85	18.72	9.1	4.22	rural
55	0.56	70.84	19.56	0.19	0.87	0	0.7	12	Gruenaue	Acorn_Fiber	2.9	18	22.36	198.23	12.98	11.16	6.3	rural
56	1.26	39.41	42.81	0	0	0	8.8	12	Gruenaue	Mix	3.16	13.6	21.13	288.5	15.57	7.09	5.12	rural
57	7.68	38.96	27.55	9.79	14.05	0	8.8	12	Gruenaue	Acorn_Fiber	3.37	11.24	20.21	243.35	15.85	7.37	4.99	rural
58	8.78	30.94	37.05	5.18	13.53	0	8.8	12	Gruenaue	Acorn_Fiber	3.34	13.62	21.27	262.86	13.72	9.32	5.53	rural
59	15.21	41.74	34.82	0	0	0	7.21	12	Gruenaue	Acorn_Fiber	3.17	16.2	20.87	218.3	13.88	10.58	9.23	rural
60	0	24.47	9.86	35.51	30.16	0.04	4.7	12	Gruenaue	Acorn_Fiber	2.49	5.43	18.59	389.1	12.45	3.8	2.04	rural
61	0	33.36	65.37	1.27	0	0.09	8.8	12	Gruenaue	Acorn_Fiber	2.29	5.34	19.09	388	11.95	3.75	1.86	rural
62	0	46.36	53.64	0	0	0.78	5.56	12	Gruenaue	Acorn_Fiber	3.37	6.1	19.27	387.7	13.42	8.13	5.02	rural
63	0	56.58	40.42	2.72	0	0.88	4.7	12	Gruenaue	Acorn	2.48	25.8	24.91	149.16	18.86	7.7	1.94	rural
64	0	38.05	56.99	0	3.57	0.94	4.2	12	Gruenaue	Fiber	2.43	18.8	23.37	88.46	17.63	13.88	2.69	rural
65	0	44.11	53.07	0	0	1.14	3	12	Gruenaue	Acorn_Fiber	2.4	24.2	22.93	137.86	19.39	6.33	8.26	rural
66	0	47.99	51.98	0	0.03	1.26	4.7	12	Gruenaue	Acorn_Fiber	3.7	26.5	23.74	85.74	11.86	16.49	7.49	rural
67	20.25	28.24	30.35	4.36	15.79	1.46	4.24	12	Gruenaue	Acorn	3.34	18	22.52	225.2	14.79	7.77	3.17	rural
68	0	66.28	25.83	0.23	0	1.66	4.7	12	Gruenaue	Acorn_Fiber	2.34	15.3	20.7	258.65	14.27	5.36	6.55	rural
69	0	72.23	27.23	0	0	2.51	4.7	12	Gruenaue	Acorn_Fiber	3.29	16.4	17.47	59.84	10.98	12.94	25.01	rural
70	0	25.63	64.81	1.34	8.22	3.21	13.75	12	Gruenaue	Acorn_Fiber	2.81	3.74	17.54	266.44	13.21	10.45	13.21	rural
71	0	40.1	26.04	18.44	13.42	4.15	6.27	12	Gruenaue	Acorn_Fiber	2.81	14.4	20	239.59	12.7	5.54	10.3	rural
72	0	53.27	18.27	0	0	4.59	3.8	12	Gruenaue	Acorn_Fiber	2.53	9.88	20.27	368.72	14.84	4	3.53	rural
73	0	56.05	37.13	0.89	0.74	8.15	4.73	12	Gruenaue	Acorn_Fiber	3.65	21.4	24.21	88.9	19.24	15.79	1.63	rural
74	0	31.04	68.96	0	0	32.14	31.26	12	Gruenaue	Acorn_Fiber	3.38	23.1	22.67	168.13	15.86	7.62	9.55	rural
75	0	22.84	0	1.13	3.61	14.65	21.26	12	Grunewald	Acorn_Fiber	3.16	12.9	21.91	230.9	16.77	10.3	0.98	rural
76	0	47.09	46.54	0	0	0	2.9	12	Pankow	Maize	2.94	4.4	18.28	609.95	8.92	2.23	4.57	rural
77	0	45.78	41.41	12.22	0	0	3.79	12	Pankow	Acorn	2.21	4.98	19.47	368.36	13.18	4.87	1.05	rural
78	0	62.23	35.14	2.16	0	0	8.57	12	Pankow	Acorn_Fiber	2.81	5.61	20.29	311.78	15.62	7.97	0.43	rural
79	0	35.87	62.9	0	0	0	13.4	12	Pankow	Acorn	3.29	40.4	27.69	15.33	20.84	9.32	3.98	rural
80	0.17	44.71	54.75	0.38	0	0	4.7	12	Pankow	Acorn	3.49	42.5	28.42	13.56	19.63	10.61	1.18	rural
81	0.69	44.33	29.48	11.42	0	0	4.2	12	Pankow	Acorn	2.48	4.4	19.1	367.5	11.51	8.5	0.94	rural
82	0.87	10.99	56.08	9.18	10.71	0	0.84	12	Pankow	Acorn	1.84	4.88	19.4	400.44	12.07	5.22	1.21	rural
83	4.13	20.16	65.88	9.83	0	0	4.7	12	Pankow	Acorn_Fiber	2.2	4.9	19.75	398.7	14.63	4.64	0.93	rural
84	14.86	14.52	68.29	1.66	0	0	4.2	12	Pankow	Maize	3.15	7.18	19.76	493.9	10.77	4.55	0.73	rural
85	15.79	14.31	67.56	1.66	0	0	0.5	12	Pankow	Acorn	3.04	7	19.59	513.2	11.45	4.77	1.34	rural
86	24.06	12.04	61.47	1.66	0	0	16.63	12	Pankow	Acorn	3.25	19.8	21.84	149.73	12.85	13.4	9.47	rural
87	0	82.64	17.35	0.01	0	0.01	1.3	12	Pankow	Acorn_Fiber	2.7	15.5	21.83	260.5	15.48	7.33	0.87	rural
88	0	78.64	0	13.94	0	0.09	6	12	Pankow	Mix	3.14	2.5	19.1	384.4	15.24	4.62	3.57	rural
89	14.75	13.37	71.88	0	0	0.1	1.3	12	Pankow	Maize	3.11	8.02	20.46	576.37	9.85	3.84	0.72	rural
90	0	41.39	51.4	2.57	0	0.49	17.23	12	Pankow	Acorn	3.1	4.4	19.4	373.1	11.52	8.83	0.7	rural
91	0	22.83	76.78	0.38	0	0.52	8.04	12	Pankow	Acorn	2.43	4.96	19.44	402.3	12.81	4.55	1.04	rural
92	0	59.9	24.88	14.74	0	0.52	20.15	12	Pankow	Acorn	2.67	5.6	19.8	378.39	17.53	4.16	1.01	rural
93	0	63.95	35.28	0.46	0	0.6	4.2	12	Pankow	Acorn_Fiber	2.5	5.61	19.78	383.01	13.44	5.27	4.28	rural
94	0	73.16	14.92	3.13	1.21	1.95	30.3	12	Pankow	Fiber	3.41	3.97	19.84	58.78	20.05	16.99	5.23	rural
95	0	83.88	15.74	0.38	0	4.99	3	12	Pankow	Fiber	2.59	35.7	25.74	17.13	19.79	9.77	9.89	rural
96	0.02	43.46	15.54	6.24	2.33	5.04	6.22	12	Pankow	Acorn_Fiber	3.05	33.1	26.42	16.36	17.57	17.23	0.48	rural
97	0	41.23	0	0.21	51.77	0	2.9	1	Koepenick	Mix	3.18	11.5	18.08	161	15.27	10.48	18.35	urban
98	0	45.6	0.07	11.42	41.95	0	12.4	1	Koepenick	Acorn_Fiber	2.8	15.9	21.29	321.2	10.97	5.01	3.26	urban
99	0	60.56	0.46	6.63	32.06	0.18	1.3	1	Koepenick	Maize	2.83	4.84	19.71	306.37	21.95	5.28	3.63	urban
100	0	3.2	0	8.33	80.82	0	17.27	1	Stadt	Acorn_Fiber	2.39	3.8	18.01	368.1	13.11	5.25	6.77	urban
101	0	94.37	0	0.63	0	0	0.7	1	Stadt	Acorn_Fiber	2.83	5.6	19.84	311	18.36	8.65	6	urban
102	0	31.53	0	19.24	48.81	0	1.3	2	Koepenick	Mix	2.59	3.9	18.25	355.4	12.86	6.99	6.18	urban
103	0	74.81	0	0	18.21	0	8.8	2	Koepenick	Acorn_Fiber	3.14	6.7	18.48	213.6	15.46	7.11	11.48	urban
104	0	83.29	0	2.54	12.69	7.82	1.3	2	Koepenick	Mix	3.13	1	16.65	17.2	15.71	19.47	12.36	urban
105	0	83.29	0	2.54	12.69	11.69	4.91	2	Koepenick	Mix	2.77	4.4	18.04	287	12.81	8.42	8.1	urban
106	0	83.29	0	2.54	12.69	46.4	35.67	2	Koepenick	Acorn_Fiber	2.69	6	19.14	341.5	11.8	11.52	5.44	urban
107	0	85.28	0	0	6.75	0	4.2	3	Koepenick	Fiber	2.91	1	14.32	45.2	14.1	12.69	26.35	urban
108	0	6.68	0	4.23	14.62	0	2.9	3	Stadt	Acorn_Fiber	3.24	7.2	19.14	280.69	16.56	8.65	5.48	urban
109	0	43.86	0	14.99	12.47	9.74	4.6	3	Stadt	Mix	3.56	5.47	21.38	2.78	40.44	13.53	2.56	urban
110	0.21	10.67	0	0	19.7	0	4	5	Stadt	Fiber	2.76	6.3	17.93	27.7	43.36	3.2	15.31	urban
111	0	0	0	51.76	22.2	0	2.9	10	Koepenick	Mix	2.96	9.03	18.39	222.02	18.67	3.38	10.59	urban
112	0	54.71	0	10.97	16.45	0	8.8	10	Koepenick	Acorn_Fiber	2.82	15.7	21.37	292.4	14.07	5.18	4.65	urban
113	0	64.96	0	0	28.17	0	1.4	11	Koepenick	Maize	4.03	26.2	25.45	12.52	23.39	16.77	3.51	urban
114	0	65.42	0	0	34.37	0	25.04	11	Koepenick	Acorn_Fiber	3.52	25.8	25.53	6.3	23.69	20.04	2.26	urban
115	0	81.07	0	0	12.95	2.02	15.8	11	Koepenick	Mix	3.46	3.1	17.61	86.4	20.03	10.89	11.92	urban
116	0	84.13	0	15.87	0	0	8.2	12	Grunewald	Maize	2.51	17.2	22.1	252.09	14.46	5.62	0.52	urban
117	0	84.13	0	15.87	0	0.1	1.5	12	Grunewald	Acorn	2.76	15.4	22.09	279.36	14.16	4.88	0.93	urban
118	0	84.13	0	15.87	0	0.96	4	12	Grunewald	Maize	2.61	14.8	21.25	266.35	12.27	3.96	0.15	urban
119	0	89.5	0	0	0.39	1.37	17.7	12	Grunewald	Acorn_Fiber	2.94	7.7	19.02	329.8	17.57	5.59	7.53	urban
120	0	4.56	0	6.81	70.97	1.84	4.7	12	Grunewald	Acorn_Fiber	2.56	14.81	20.71	256.03	18.5	6.05	14.17	urban
121	0	17.91	0	8.64	60.21	11.45	4.89	12	Grunewald	Acorn_Fiber	3.46	7.44	19.82	139.96	15.02	17.25	7.39	urban
122	0	8.03	0	0.46	71.36	22.87	6.76	12	Grunewald	Acorn_Fiber	3.51	12.6	19.64	261.7	13.72	5.99	9.83	urban
123	0	100	0	0	0	0	0.7	1	Grunewald	Mix	3.18	14.32	21.42	211.14	17.88	7.83	6.17	urban
124	0	100	0	0	0	0	9.69	1	Grunewald	Mix	2.78	16.11	22.08	241.4	14.34	7.31	1.87	urban
125	0	100	0	0	0	0	5.24	1	Grunewald	Acorn	2.32	16.71	22.14	258.13	15.67	5.26	0.48	urban
126	0	99.98	0	0	0	0.13	8	1	Grunewald	Acorn_Fiber	2.53	6.45	20.56	298.38	13.26	6.4	1.48	urban
127	0	100	0	0	0	1.08	16.95	1	Grunewald	Acorn_Fiber	3.22	7.89	19.57	116.35	18.61	13.39	7.75	urban
128	0	89.99	0	0	0.84	11.69	4.91	1	Grunewald	Acorn	2.6	11.5	20.39	332.5	13.07	3.78	3.08	urban
129	0	74.3	0	0	0	56.62	31.4	1	Grunewald	Acorn_Fiber	2.79	12.1	20.87	308.2	17.55	5.83	2.59	urban
130	0	100	0	0	0	57.69	39.39	1	Grunewald	Acorn_Fiber	2.85	8.82	19.91	136.36	21.39	10.13	7.2	urban
131	0	89.13	0	0	0	0	0.7	2	Grunewald	Mix	4.92	4.02	17.49	8.21	24.63	15.57	17.77	urban
132	0	95.92	0	0	0	2.75	17.01	2	Grunewald	Mix	2.22	12.2	20.36	291.4	16.41	1.9	5.04	urban
133	0	89.7	0	0	0	3.25	4.64	2	Grunewald	Maize	2.85	3.7	18.88	611	11.37	1.26	1.4	urban
134	0	91.91	0	0	0	12.94	12.7	2	Grunewald	Acorn_Fiber	2.58	12.81	20.5	288.01	17.62	2.94	5.22	urban
135	0	89.48	0	0	0.17	3.8	8.8	3	Stadt	Maize	2.85	5.7	18.88	314.97	13.34	8.84	4.77	urban
136	0	100	0	0	0	0	17.7	8	Grunewald	Acorn	2.72	11.4	15.99	152.25	16.01	3.76	28.89	urban
137	0	30.55	0	0	0	4.79	8.8	9	Grunewald	Fiber	2.32	5.5	16.46	20.46	26.89	11.7	15.22	urban
138	0	88.42	0	0	0	0	0.7	11	Grunewald	Acorn_Fiber	3.38	3.72	14.47	152.86	13.01	14.28	27.85	urban
139	0	92.26	0	0	0	0	0.7	11	Grunewald	Acorn_Fiber	2.96	4.87	14.62	293.69	10.81	3.38	27.7	urban
140	0	55.5	0	9.31	0	0	0.7	11	Grunewald	Acorn_Fiber	2.9	5.4	18.44	359.1	13.28	4.53	10.28	urban
141	0	83.94	0	0	0	0	17.7	11	Grunewald	Acorn_Fiber	3.21	6.21	18.82	470.46	10.06	4.48	5.47	urban
142	0	100	0	0	0	0	0.7	11	Grunewald	Acorn_Fiber	2.82	6.2	19.25	403	15.08	3.99	3.91	urban
143	0	98.82	0	0	0	0	8.8	11	Grunewald	Acorn_Fiber	2.67	5.78	19.56	399.16	15.24	3.16	3.01	urban
144	0	100	0	0	0	0	2.9	11	Grunewald	Acorn_Fiber	2.56	7.86	19.6	337.89	16.55	4.88	9.02	urban
145	0	93.74	0	0	0	0	8.8	11	Grunewald	Mix	2.63	14.5	19.64	189.66	12.91	7.45	11.72	urban
146	0	100	0	0	0	0	8	11	Grunewald	Mix	3.46	13.2	20.77	151.75	18.55	11.95	7.85	urban
147	0	67.76	0	0	0	0	0.7	11	Grunewald	Acorn	2.76	15.3	21.59	202.77	18	8.2	5.36	urban
148	0	57.79	0	0	0	0	8.2	11	Grunewald	Fiber	3.05	21	22.38	21.94	12.92	20.63	15.17	urban
149	0	100	0	0	0	0	4.29	11	Grunewald	Acorn	2.4	18.2	22.9	269.25	15.55	4.44	0.25	urban
150	0	93.63	0	3.16	0	0	8.54	11	Grunewald	Mix	2.22	17.3	23.22	247.79	19.76	4.42	1.55	urban
151	0	94.48	0	0.67	4.81	0	8.2	11	Grunewald	Mix	2.48	18	23.28	189.84	22.09	5.14	1.75	urban
152	0	87.36	0	0	0	0	3	11	Grunewald	Acorn_Fiber	2.78	22	23.42	229.08	16.47	5.65	2.88	urban
153	0	31.82	0	47.99	5.54	0	3.8	11	Grunewald	Mix	2.68	20.2	23.42	175.01	18.9	5.85	1.91	urban
154	0	41.67	0	0	0	0	8.8	11	Grunewald	Acorn_Fiber	3.57	26.7	25.09	75.79	20.31	14.35	0.98	urban
155	0	79.68	0	0	0	0	8.2	11	Grunewald	Acorn_Fiber	3.31	28.5	27.31	96.75	17.97	14.53	2.31	urban
156	0	24.45	0	0	0	0	4.7	11	Grunewald	Fiber	3.21	37.9	28.05	37.12	19.8	10.76	3.16	urban
157	0	99.9	0	0	0	0.03	14.91	11	Grunewald	Acorn_Fiber	2.73	5.5	17.14	346.4	13.07	3.04	12.88	urban
158	0	96.86	0	0	3.14	0.1	8.8	11	Grunewald	Acorn_Fiber	3.09	8.62	19.21	389.41	13.84	4.2	7.33	urban
159	0	88.07	0	8.25	0	0.22	4.22	11	Grunewald	Acorn	2.62	18.8	23.08	174.73	21.27	6.39	3.89	urban
160	0	100	0	0	0	0.57	8.8	11	Grunewald	Acorn_Fiber	3.1	4.9	16.09	355.1	11.67	3.97	15.95	urban
161	0	97.78	0	0	0	0.74	18.58	11	Grunewald	Acorn_Fiber	3.7	5.59	18.17	406.79	12.4	6.55	8.76	urban
162	0	100	0	0	0	0.88	4.7	11	Grunewald	Mix	3.77	4.9	19.01	203.69	13.56	18.87	8.31	urban
163	0	69.77	0	0	0	0.88	19.15	11	Grunewald	Acorn_Fiber	3.27	21.8	23.07	183.5	15.59	9.37	4.55	urban
164	0	100	0	0	0	0.97	8.15	11	Grunewald	Mix	2.61	15.8	22.8	190.37	23.69	5.58	2.32	urban
165	0	94.38	0	0	0	1.52	7.8	11	Grunewald	Mix	2.19	17.8	23.17	181.81	21.52	8.06	3.29	urban
166	0	97.51	0	0.02	2.46	1.67	8.8	11	Grunewald	Mix	3.25	15.1	22.18	197.05	23.5	6.18	1.9	urban
167	0	57.14	0	0	0	2.11	12.07	11	Grunewald	Acorn_Fiber	2.91	33.8	24.79	105.56	18	5.52	9.42	urban
168	0	4.49	0	0	0	2.22	3	11	Grunewald	Acorn	2.31	29.8	25.25	18.74	27.62	10.73	5.42	urban
169	0	98.82	0	0	0	2.48	19	11	Grunewald	Mix	2.55	16	22.46	201.73	19.9	4.67	1.9	urban
170	0	98.28	0	0	0	3.63	4.7	11	Grunewald	Acorn_Fiber	3.16	7.1	19.83	408.62	16.28	6.06	1.82	urban
171	0	73.59	0	0	0	3.8	12.51	11	Grunewald	Acorn_Fiber	2.93	5.02	19.45	426.61	12.54	3.86	0.81	urban
172	0	100	0	0	0	3.81	0.7	11	Grunewald	Acorn	3.14	15	22.36	176.74	23.45	6	3.28	urban
173	0	50.17	0	0	0	5.13	4.2	11	Grunewald	Acorn_Fiber	2.9	6.11	19.25	399.67	15.21	3.82	0.15	urban
174	0	64.55	0	0.01	0	7.1	9.32	11	Grunewald	Mix	2.47	17.4	22.8	206.44	20.87	6.01	2.7	urban
175	0	81.1	0	0	0	9.14	19	11	Grunewald	Acorn	3.27	19.1	20.64	130.91	15.06	9.51	14.95	urban
176	0	24.8	0	0	0	9.14	19	11	Grunewald	Acorn_Fiber	2.54	16.2	21.24	199.6	15.63	8.29	6.34	urban
177	0	99.85	0	0	0.15	10.52	12.7	11	Grunewald	Mix	3.4	9.3	20.97	95.23	15.34	21.93	7.77	urban
178	0	90.97	0	0	0	11.69	4.91	11	Grunewald	Mix	3.06	16.5	21.57	223.78	15.75	9.26	4.49	urban
179	0	100	0	0	0	14.06	1.97	11	Grunewald	Mix	2.64	16.3	22.65	255.07	13.06	10.62	2.85	urban
180	0	100	0	0	0	18.01	1.5	11	Grunewald	Acorn	3.18	15.8	21.67	193.06	19.91	9.29	6.59	urban
181	0	24.78	0	0	0	19.74	0.5	11	Grunewald	Acorn	2.82	16.8	22.17	210.74	17.61	9.04	5.36	urban
182	0	100	0	0	0	23.54	2.72	11	Grunewald	Acorn	2.34	18.4	22.64	244.85	14.92	4.42	0.98	urban
183	0	100	0	0	0	24.75	1.5	11	Grunewald	Acorn	2.15	13	19.47	165.65	19	4.3	12.99	urban
184	0	76.99	0	0	0	0	17.66	12	Grunewald	Acorn	2.48	4.7	18.79	425.3	12.64	4.56	4.05	urban
185	0	79.11	0	0	0	0	4.2	12	Grunewald	Acorn_Fiber	3.02	3.7	19.32	391.6	17.48	3.84	1.83	urban
186	0	98.29	0	0	1.71	0	3.5	12	Grunewald	Acorn_Fiber	3.33	7.9	19.83	165.8	24.83	6.34	4.35	urban
187	0	83.25	0	0	0	0	8.8	12	Grunewald	Acorn_Fiber	3.06	11.3	21.02	169	22.53	9.64	4.28	urban
188	0	78.91	0	0	0	0	1.4	12	Grunewald	Acorn	2.85	11.3	22.07	172.9	23.8	9.16	3.12	urban
189	0	65.3	0	0	0	3.13	2.9	12	Grunewald	Acorn_Fiber	3.55	3.7	20.21	298.5	22.57	11.43	1.81	urban
190	0	96.89	0	0	0	7.6	4.2	12	Grunewald	Acorn_Fiber	3.5	12.31	20.02	166.55	15.11	14.39	9.88	urban
191	0	94.16	0	2	3.84	13.22	9.75	12	Grunewald	Acorn_Fiber	2.73	9.8	20.18	303.1	15.72	6.74	3.68	urban
192	0	93.74	0	0.08	0.89	0	2.9	1	Koepenick	Acorn_Fiber	2.76	3	13.79	104	9.25	15.18	31.29	urban
193	0	97.99	0.25	0	1.76	0	2.9	1	Koepenick	Fiber	2.13	9.4	16.75	84.5	17.7	9.07	24.26	urban
194	0	100	0	0	0	0	12.7	1	Koepenick	Maize	2.89	4.02	17.23	333.38	14.79	3.08	12.21	urban
195	0	100	0	0	0	0	17.7	1	Koepenick	Mix	4.06	4.43	17.55	109.58	15.33	15.79	8.99	urban
196	0	0	0	42.6	3.8	0	4	1	Koepenick	Fiber	2.64	3.7	18.01	0	23.61	8.34	11.38	urban
197	0	46.83	0	0	0	0	4	1	Koepenick	Fiber	3.05	2.1	18.3	292.8	20.35	9.06	6.78	urban
198	0	97.86	0	0	0	0	4.2	1	Koepenick	Maize	3.61	5.6	18.63	334.93	16.96	3.35	8.07	urban
199	0	84.86	0	0	8.03	0	8.74	1	Koepenick	Maize	3.89	3.3	18.79	597	12.57	1.81	2.19	urban
200	0	100	0	0	0	0	0.9	1	Koepenick	Mix	2.97	5.8	19.04	230.8	19.41	8.67	2.21	urban
201	0	77.93	0.34	4.95	11.8	0	2.4	1	Koepenick	Maize	3.06	4.4	19.22	537.5	11.14	3.73	0.28	urban
202	0	100	0	0	0	0	4.76	1	Koepenick	Mix	3.36	4.9	19.81	379.3	12.95	10.35	1.46	urban
203	0	28.85	0	0.13	70.25	0	5.3	1	Koepenick	Mix	2.8	15.09	21.42	126.43	33.42	6.73	1.59	urban
204	0	95.71	0.03	0.9	3.36	0	4.7	1	Koepenick	Mix	1.41	17.7	21.73	358.8	14.17	1.37	1.45	urban
205	0	94.49	0	0	0	0.04	0.7	1	Koepenick	Acorn_Fiber	2.6	6	19.86	140.6	22.12	12.8	7.66	urban
206	0	96.99	0	3.01	0	0.23	4.7	1	Koepenick	Acorn_Fiber	2.69	7.88	20.98	256.04	18.58	12.14	3.55	urban
207	0	42.22	0	0.54	23.46	0.72	12.7	1	Koepenick	Acorn_Fiber	3.53	8.41	20.62	199.39	16.44	13	5.29	urban
208	0	0	0	24.76	0	0.87	4.2	1	Koepenick	Mix	3.44	4.8	19.22	292.6	15.69	9.92	2.91	urban
209	0	76.2	0	0	15.91	0.97	10.48	1	Koepenick	Maize	2.87	3.1	18.46	486.5	10.79	3.97	4.01	urban
210	0	100	0	0	0	2.25	19	1	Koepenick	Acorn_Fiber	3.18	5.5	19.56	320.29	12.46	12.87	2.86	urban
211	0	100	0	0	0	3.05	4.7	1	Koepenick	Fiber	3.53	4.12	20.03	56.71	26.33	23.64	2.59	urban
212	0	68.02	0	0	31.98	13.45	5.87	1	Koepenick	Mix	3.35	2.9	18.17	557.6	11.14	1.98	4.62	urban
213	0	55.9	0	0	15.98	14.4	8.09	1	Koepenick	Acorn_Fiber	3.51	4.68	18.96	355.08	7.91	18.25	4.73	urban
214	0	0	0	47.18	3.25	62.6	0.5	1	Koepenick	Mix	2.88	3.62	18.07	344.4	11.58	11.91	4.87	urban
215	0	11.96	0.19	0.34	78.05	0.64	18.71	1	Pankow	Acorn	3.03	12.85	21.01	297.17	13.03	6.92	1.88	urban
216	0	0	0	2.48	74.11	1.27	0.96	1	Pankow	Maize	3.14	2.89	18.65	319.63	12.64	2.21	0.76	urban
217	0	55.73	0	0	42.78	5.17	9.45	1	Pankow	Fiber	2.89	3.7	18.91	45.7	28.79	15.29	7.67	urban
218	0	5.55	0	0	94.45	0	3.05	2	Koepenick	Fiber	3.39	6.1	19.66	58.6	14.07	26.85	10.63	urban
219	0	100	0	0	0	0.05	4.22	2	Koepenick	Acorn_Fiber	4.41	4	18.12	58.5	22.75	20.01	12.54	urban
220	0	25.57	13.46	10.85	50.12	0.13	1.3	2	Koepenick	Mix	2.23	2.77	17.79	221.69	14.41	9.19	6	urban
221	0	96.77	0	0	0	0.29	4	2	Koepenick	Mix	3.02	6.5	19.66	327.4	12.19	8.87	8.2	urban
222	0	22.49	0.19	3.1	62.86	17.15	8.72	2	Koepenick	Mix	3.3	14.4	21.65	324.6	19.45	2.48	3.26	urban
223	0	2.32	0.76	34.18	60.63	0.8	5.3	3	Koepenick	Fiber	2.62	1	14.02	66.9	20.06	11.56	29.69	urban
224	0	0	0	53.87	25.79	0	17.7	4	Koepenick	Fiber	3.11	5.49	17.37	192.52	16.71	7.58	12.97	urban
225	0	0	0	49.32	5.09	26.45	2.77	4	Koepenick	Fiber	2.72	8.9	18.34	135.9	16.15	8.62	13.08	urban
226	0	98.29	0	0	0	0	4.7	10	Koepenick	Acorn	3.18	12.9	21.06	376.3	13.38	7.83	0.91	urban
227	0	32.72	16.95	6.33	44	0	8.8	10	Koepenick	Acorn	3.26	21.93	23.59	153.68	15.53	13.82	1.08	urban
228	0	61.39	0.78	8.68	27.64	0	0.7	11	Koepenick	Mix	3.95	3.8	18.54	144.5	19.48	8.91	10.53	urban
229	0	3.44	0	6.41	89.96	0	1.3	11	Koepenick	Mix	3.85	5.85	19	334.19	12.6	3.44	3.82	urban
230	0	96.64	0	0	0	0	8.2	11	Koepenick	Acorn	3.13	5.7	19.16	421.68	13.47	4.8	1.88	urban
231	0	87.86	0.28	1.84	4.89	0	0.5	11	Koepenick	Acorn	3.2	7.8	19.57	131.9	25.49	11.12	11.87	urban
232	0	90.62	0.28	0.25	2.71	0	17.7	11	Koepenick	Acorn_Fiber	2.83	29.3	24.84	37.03	23.87	8.35	8.83	urban
233	0	94.25	0	0	0.06	0	8.8	11	Koepenick	Acorn	3.12	30.2	26.87	87.78	19.81	13.01	0.18	urban
234	0	100	0	0	0	1.85	1.3	11	Koepenick	Fiber	3.93	7.7	20.38	24.6	14.83	27.74	10.63	urban
235	0	93.01	0	0	2.07	2.34	4.7	11	Koepenick	Acorn_Fiber	2.68	10.8	19.91	323.27	17.45	3.19	8.38	urban
236	0	100	0	0	0	3.79	4.7	11	Koepenick	Maize	4.29	3.7	17.93	395.4	15.33	3.09	9.21	urban
237	0	94.17	0	0	1.34	5.86	1.3	11	Koepenick	Acorn_Fiber	3.04	12.2	20.41	141.9	14.81	12.48	12.36	urban
238	0	89.12	0.04	3.26	7.58	9.3	35.3	11	Koepenick	Acorn_Fiber	4.93	19.4	18.05	16.61	18.68	5.54	31.31	urban
239	0	75.7	0.26	6.29	14.29	18.11	7.33	11	Koepenick	Mix	2.76	24.2	22.76	140.21	17.32	6.6	8.42	urban
240	0	92.77	0	0	2.2	18.74	6.64	11	Koepenick	Fiber	2.46	20.7	22.8	282.58	13.11	3.36	2.04	urban
241	0	91.58	0	0	3.73	0	4.7	12	Koepenick	Acorn_Fiber	3.15	7.95	18.38	167.18	17.63	10.21	14.55	urban
242	0	100	0	0	0	0	1.4	12	Koepenick	Mix	3.61	3.2	18.99	447	19.29	2.13	2.62	urban
243	0	100	0	0	0	0	2.4	12	Koepenick	Acorn_Fiber	2.76	8.8	19.3	286.3	17.45	6.08	10.13	urban
244	0	100	0	0	0	0	4.7	12	Koepenick	Acorn_Fiber	3.21	5.47	19.87	228.02	18.72	10.72	3.31	urban
245	0	99.93	0	0	0	0.37	18.96	12	Koepenick	Fiber	2.95	5.9	18.96	203	21.81	6.86	11.8	urban
246	0	100	0	0	0	2.07	4.38	12	Koepenick	Fiber	2.78	3.9	20.08	164.6	20.38	19.24	4.17	urban
247	0	100	0	0	0	26.5	2.48	12	Koepenick	Acorn_Fiber	3	7.61	18.77	205.46	17.02	10.33	10.18	urban
